# Supplementary material for: Multi-Omics Analysis Reveals Concentrate Supplementation Alleviates Body Weight Loss by Regulating Rumen Function in Lactating Tibetan Sheep During the Cold Season
Source: Animals (Basel). 2025 Sep 25;15(19):2791. doi: 10.3390/ani15192791 (PMC12523614; doi:10.3390/ani15192791)
Supplement: Supplementary file 1 [file animals-15-02791-s001.zip]

Archive with 1 entries (1 files):
- animals-3852584-supplementary.pdf
